# Supplementary material for: Social Determinants of Health Data Improve the Prediction of Cardiac Outcomes in Females with Breast Cancer
Source: Cancers (Basel). 2023 Sep 19;15(18):4630. doi: 10.3390/cancers15184630 (PMC10526347; doi:10.3390/cancers15184630)
Supplement: Supplementary file 1 [file cancers-15-04630-s001.zip]

Archive with 1 entries (1 files):
- cancers-2559827-supplementary.pdf
